# Supplementary material for: Classifying Breast Cancer Subtypes Using Multiple Kernel Learning Based on Omics Data
Source: Genes (Basel). 2019 Mar 7;10(3):200. doi: 10.3390/genes10030200 (PMC6471546; doi:10.3390/genes10030200)
Supplement: Supplementary file 1 [file genes-10-00200-s001.zip]

Archive with 6 entries (6 files):
- Table S1. The precision of multi-classification in breast cancer subtypes .docx
- Table S2. The recall of multi-classification in breast cancer subtypes.docx
- Table S3. The top 30 pathways in these classification on expression data.docx
- Table S4. The top 30 pathways in these classification on methylation data.docx
- Table S5. The top 30 pathways in these classification on CNV data.docx
- Figure S1. The ROC of any two breast cancer subtypes classification.pdf
